# Supplementary material for: Thermally Activable Bistetrazoles for Elastomers Crosslinking
Source: Polymers (Basel). 2022 Jul 19;14(14):2919. doi: 10.3390/polym14142919 (PMC9323196; doi:10.3390/polym14142919)
Supplement: Supplementary file 1 [file polymers-14-02919-s001.zip]

Archive with 1 entries (1 files):
- polymers-1801515-supplementary.pdf
